# Supplementary material for: A Zebrafish Live Imaging Model Reveals Differential Responses of Microglia Toward Glioblastoma Cells In Vivo
Source: Zebrafish. 2016 Dec 1;13(6):523–34. doi: 10.1089/zeb.2016.1339 (PMC5124743; doi:10.1089/zeb.2016.1339)
Supplement: Supplemental data [file Supp_Movie3.zip]

Archive with 2 entries (2 files):
- Supp_Movie3.pdf
- SiegerMovie3.mov
